# Supplementary material for: Lipid-siRNA Conjugates Targeting High PD-L1 Expression as Potential Novel Immune Checkpoint Inhibitors
Source: Biomolecules. 2025 Feb 15;15(2):293. doi: 10.3390/biom15020293 (PMC11852376; doi:10.3390/biom15020293)
Supplement: Supplementary file 1 [file biomolecules-15-00293-s001.zip]

Archive with 1 entries (1 files):
- biomolecules-3462134-supplementary.pdf
